# Supplementary material for: Nitrite Concentration in the Striated Muscles Is Reversely Related to Myoglobin and Mitochondrial Proteins Content in Rats
Source: Int J Mol Sci. 2022 Feb 28;23(5):2686. doi: 10.3390/ijms23052686 (PMC8910716; doi:10.3390/ijms23052686)
Supplement: Supplementary file 1 [file ijms-23-02686-s001.zip]

Archive with 1 entries (1 files):
- ijms-1605636-supplementary.pdf
